# Supplementary material for: 3-(1,2,3-Triazol-4-yl)-β-Carbolines and 3-(1H-Tetrazol-5-yl)-β-Carbolines: Synthesis and Evaluation as Anticancer Agents
Source: Pharmaceuticals (Basel). 2022 Dec 3;15(12):1510. doi: 10.3390/ph15121510 (PMC9785278; doi:10.3390/ph15121510)
Supplement: Supplementary file 1 [file pharmaceuticals-15-01510-s001.zip]

Archive with 1 entries (1 files):
- pharmaceuticals-2059126-supplementary.pdf
